# Supplementary material for: Assisted migration and the rare endemic plant species: the case of two endangered Mexican spruces
Source: PeerJ. 2022 Aug 3;10:e13812. doi: 10.7717/peerj.13812 (PMC9356587; doi:10.7717/peerj.13812)
Supplement: Supplemental Information 1 [file peerj-10-13812-s001.csv]

No. record	X	Y
1	-99.727227	24.046937
2	-99.729473	24.045693
3	-99.71575	24.037917
4	-99.713161	24.032339
5	-99.703583	24.039861
6	-99.701667	24.04225
7	-99.694056	24.041611
8	-99.699278	24.044306
9	-99.697306	24.041306
10	-99.782972	23.895333
11	-99.780583	23.898556
12	-99.791535	23.890743
13	-99.791618	23.890372
14	-99.79195	23.890803
15	-99.792018	23.890236
16	-99.792202	23.889685
17	-99.791416	23.891232
18	-99.790506	23.891951
19	-99.79097	23.891999
20	-99.7788	23.8905
21	-99.7734	23.8907
22	-99.773472	23.8899444
23	-99.734083	24.0448056
24	-99.734361	24.04275
25	-99.733278	24.0421111
26	-99.731444	24.0423333
27	-99.731444	24.0419722
28	-99.730972	24.0420278
29	-99.731083	24.0417222
30	-99.730944	24.0402778
31	-99.705472	24.0396667
32	-99.708778	24.0406389
33	-99.711	24.0399167
34	-99.711361	24.0385556
35	-99.711889	24.0386111
36	-99.711917	24.03825
37	-99.712472	24.0379722
38	-99.712472	24.0360833
39	-100.12294	25.172379
40	-100.12291	25.17288
41	-100.12306	25.173272
42	-100.12341	25.173433
43	-100.12505	25.175541
44	-100.12802	25.180112
45	-100.12828	25.181882
46	-100.12248	25.171408
