# Supplementary material for: Assisted migration and the rare endemic plant species: the case of two endangered Mexican spruces
Source: PeerJ. 2022 Aug 3;10:e13812. doi: 10.7717/peerj.13812 (PMC9356587; doi:10.7717/peerj.13812)
Supplement: Supplemental Information 2 [file peerj-10-13812-s002.csv]

No. record	X	Y
1	-100.36423	25.1995528
2	-100.36244	25.1988611
3	-100.36692	25.1983333
4	-100.36189	25.2019722
5	-100.36383	25.2016389
6	-100.36286	25.2042778
7	-100.41316	25.2130556
8	-100.41681	25.2134444
9	-100.40115	25.2091722
10	-100.38627	25.2053694
11	-100.40831	25.211
12	-100.40867	25.2097222
13	-100.41189	25.2114667
14	-100.36925	25.2087778
15	-100.37064	25.2078056
16	-100.37017	25.2083056
17	-100.36967	25.2079167
18	-100.36906	25.2032222
19	-100.35464	25.2469722
20	-100.35569	25.2475278
21	-100.35628	25.2475556
22	-100.35953	25.2488056
23	-100.34706	25.2452778
24	-100.34517	25.2496944
25	-100.35989	25.2498056
26	-100.365	25.2508333
27	-100.36361	25.2513889
28	-100.36306	25.2513889
29	-100.35778	25.2502778
30	-100.35333	25.2480556
31	-100.354	25.2471111
32	-100.35464	25.2469722
33	-100.35628	25.2475556
34	-100.35953	25.2488056
35	-100.36183	25.2496944
36	-100.34539	25.2446667
37	-100.36875	25.2548333
38	-100.36972	25.2557778
39	-100.32722	25.2424444
40	-100.33148	25.2443917
41	-100.33319	25.2435
42	-107.03897	25.9619444
43	-107.04608	25.9620833
44	-107.04654	25.9605194
45	-107.04094	25.9599306
46	-107.0395	25.9595556
47	-107.04761	25.959694
48	-107.03274	25.9644333
49	-107.02602	25.9684
50	-107.04178	25.967203
